# Supplementary material for: Peptide Toxins from Antarctica: The Nemertean Predator and Scavenger Parborlasia corrugatus (McIntosh, 1876)
Source: Toxins (Basel). 2024 Apr 30;16(5):209. doi: 10.3390/toxins16050209 (PMC11126048; doi:10.3390/toxins16050209)
Supplement: Supplementary file 1 [file toxins-16-00209-s001.zip]

Archive with 1 entries (1 files):
- toxins-2905511-supplementary.pdf
